# Supplementary material for: A Comparative Review of the Extrinsic and Intrinsic Factors Regulating Lactose Synthesis
Source: J Mammary Gland Biol Neoplasia. 2021 Jun 14;26(2):197–215. doi: 10.1007/s10911-021-09491-6 (PMC8236052; doi:10.1007/s10911-021-09491-6)
Supplement: Supplementary file 1 — Supplementary file1 (PDF 59 KB) [file 10911_2021_9491_MOESM1_ESM.xlsx]

## Sheet: Sheet1
Species	Stage	Model	Culture conditions	Outcome measure	Author (Year)
Mouse	Virgin Midpregnant Parous	Explants	PRL: 10-2500 ng/ml INS: 1 μg/ml Cortisol: 1 μg/ml T3: 65 pg/ml	B4GALT1 activity in tissue LSC activity in tissue	Bolander (1983)
Mouse	Midpregnant	Explant	PRL: 0-1 μg/ml INS: 1 μg/ml Cortisol: 10-7 M	Lactose in tissue	Oppat (1988)
Mouse	Midpregnant	Explant	PRL: 0-1 μg/ml INS: 1 μg/ml Cortisol: 10-7 M	Lactose in tissue	Jagoda (1991)
Mouse	Midpregnant	Explant	PRL: 50 ng/ml INS: 5 μg/ml Cortisol: 5 μg/ml TH: 0.65 ng/ml	B4GALT1 activity in tissue LSC activity in tissue	Bolander (1980)
Mouse	Midpregnant	Explant	PRL: 1 μg/ml INS: 1 μg/ml Cortisol: 0.01-25 μg/ml T3: 65 pg /ml	B4GALT1 activity in tissue LSC activity in tissue Lactose in medium	Bolander (1981)
Mouse	Midpregnant	Explant	PRL: 5 μg/ml INS: 5 μg/ml Cortisol: 5 μg/ml HPL: 5μg/ml	B4GALT1 activity in tissue LSC activity in tissue	Turkington (1968)
Mouse	Midpregnant	Explant	PRL: 5 μg/ml INS: 5 μg/ml Cortisol: 3 μM PG: 0.03 - 3 μM	LALBA mRNA in tissue LALBA protein in tissue	Terada (1983)
Mouse	Midpregnant	Explant	PRL: 0.5-10 μg/ml INS: 5 μg/ml HC: 2.8 x 10-8 M	LALBA content in tissue	Ono (1981)
Mouse	Midpregnant	Explant	PRL: 5 μg/ml INS: 5 μg/ml Cortisol: 5 μg/ml TH: 0 - 10-6 M	B4GALT1 activity in tissue LSC activity in tissue Lactose in tissue	Vonderhaar (1975)
Mouse	Midpregnant	Explant	PRL: 1 μg/ml INS: 1 μg/ml Cortisol: 50 ng/ml TH: 0.65 ng/ml	LALBA mRNA in tissue	Warner (1993)
Mouse	Midpregnant	Explant	PRL: 1 μg/ml INS: 5 μg/ml Cortisol: 0.1 μg/ml TH: 10-9 M	LALBA protein in tissue LSC activity in tissue B4GALT1 activity in tissue LALBA activity in tissue Lactose in tissue Lactose in medium	Bhattacharjee (1984)
Mouse	Midpregnant	Explant	PRL: 5 μg/ml INS: 5 μg/ml Cortisol: 0 - 1.0 μg/ml TH: 10-9 M	LALBA mRNA in tissue LALBA protein in tissue	Terada (1982)
Mouse	Midpregnant	Explant	PRL: 200 ng/ml INS: 100 ng/ml Cortisol: 50 ng/ml Fetal bovine serum	LALBA gene expression	Menzies (2009)
Mouse	Midpregnant	Explant	PRL: 5 μg/ml INS: 5 μg/ml Cortisol: 3 μM	LALBA protein in tissue	Perry (1980)
Mouse	Midpregnant	Explant	PRL: 1 μg/ml INS: 1 mg/ml Cortisol: 10-7 M	Lactose in tissue	Oppat (1989)
Mouse	Midpregnant	Explant	PRL: 5 μg/ml INS: 5 μg/ml Cortisol: 5 μg/ml Spermidine: 0.4 - 10-2 M	LALBA activity in tissue	Oka (1974)
Mouse	Lactating	Explant	PRL: 5 μg/ml INS: 5 μg/ml Cortisol: 0.01-1.0 μg/ml	LALBA mRNA in tissue LALBA protein in tissue	Perry (1984)
Mouse	Lactating	Organoid	PRL: 5 μg/ml INS: 5 μg/ml Cortisol: 0.01-1.0 μg/ml Fetal bovine serum	LALBA protein in tissue Lactose in tissue	Cline (1981)
Mouse	Lactating	Cell	PRL: 5 μg/ml INS: 5 μg/ml HC: 3 μM EGF: 50 ng/ml 10% FBS	LALBA protein cells LALBA protein in medium	Taketani (1983)
Mouse	Lactating	Primary cells	PRL: 5 μg/ml INS: 5 μg/ml Cortisol: 0.03 - 3 μM 5% FBS	LALBA protein in tissue LALBA protein in medium LALBA mRNA activity in tisue	Taketani (1986)
Rat	Virgin Midpregnant	Explant	PRL: 1 μg/ml INS: 0.1 μg/ml Cortisol: 1 μg/ml EGF: 0.01 μg/ml	LALBA activity in tissue B4GALT1 activity in tissue	Sankaran (1983)
Rat	Midpregnant Virgin (pseudopregnant)	Explant	PRL: 5 μg/ml INS: 5 μg/ml Cortisol: 1 μg/ml BSA: 2 mg/ml	Lactose activity in tissue LALBA activity in tissue B4GALT1 activity in tissue	Nicholas (1981)
Rat	Midpregnant Virgin (pseudopregnant)	Explant	PRL: 1 or 5 μg/ml INS: 5 μg/ml Cortisol: 0 - 1000 ng/ml P: 1 μg/ml	Lactose in tissue LALBA activity in tissue	Nicholas (1980)
Rat	Midpregnant	Explant	PRL: 1.0 μg/ml INS: 1.0 μg/ml HC: 0.05 μg/ml EGF: 0.02 μg/ml	LALBA activity in tissue Lactose in tissue	Sankaran (1988)
Rat	Pregnant Lactating	Explants	PRL: 1 μg/ml INS: 5 μg/ml RU26988: 3-300 nM	LALBA protein in tissue	Quirk (1988)
Rat	Virgin Midpregnant	Primary cells	PRL: 15 μg/ml INS: 15 μg/ml CORT: 0-50 μg/ml T3: 0.6 ng/ml 14% Fetal calf serum	LALBA protein in tissue LALBA protein in medium	Ray (1981)
Rat	Virgin Midpregnant	Primary cells	PRL: 15 μg/ml INS: 15 μg/ml CORT: 15 μg/ml T3: 0.6 ng/ml	LALBA protein in tissue LALBA protein in medium	Ray (1981)
Rabbit/Rat	Midpregnant	Explant	PRL: 5 μg/ml INS: 5 μg/ml Cortisol: 5 μg/ml Spermidine: 0.4 mM	B4GALT1 activity in tissue LSC activity in tissue	Bolander (1979)
Rabbit	Midpregnant	Explant	PRL: 1μg/ml INS: 0.1 μg/ml Cortisol: 1μg/ml EGF: 0-1 μg/ml	LALBA activity in tissue LALBA activity in medium	Sankaran (1984)
Pig	Midpregnant	Explant	Porcine/ovine PRL: 10 - 500 ng/ml INS: 5 μg/ml Corticosterone: 1μg/ml GH: 0.5 and 1.0 μg/ml T3: 0.1 and 1.0 ng/ml BSA: 1 g/l	LALBA protein in tissue LALBA protein in medium	Dodd (1994)
Cow	Lactating and nonpregnant	Explant	Bovine PRL: 0.5 mg/L INS: 1mg/L Cortisol: 1.4 μMol/L	LALBA protein in medium	Shamay (1987)
